# Supplementary material for: The Therapeutic Role of PNU-74654 in Hepatocellular Carcinoma May Involve Suppression of NF-κB Signaling
Source: Medicina (Kaunas). 2022 Jun 14;58(6):798. doi: 10.3390/medicina58060798 (PMC9228701; doi:10.3390/medicina58060798)
Supplement: Supplementary file 1 [file medicina-58-00798-s001.zip]

Archive with 1 entries (1 files):
- medicina-1750205-supplementary.pdf
